# Supplementary material for: Computational modelling identifies key determinants of subregion-specific dopamine dynamics in the striatum
Source: eLife. 2026 Jan 23;14:RP105214. doi: 10.7554/eLife.105214 (PMC12829992; doi:10.7554/eLife.105214)
Supplement: Figure 1—source code 3. [file elife-105214-fig1-code3.zip › eLife-VOR-RA-2024-105214/Figure 1source code 3 Fig 1g.py]

#!/usr/bin/env python3
# -*- coding: utf-8 -*-
"""
Created on Tue Nov 18 23:59:50 2025

@author: ejdrup
"""

import numpy as np
import matplotlib.pyplot as plt
from tqdm import tqdm
import scipy.signal as ss
from scipy.optimize import curve_fit


def sim_space_neurons_3D(width = 100, depth = 10, dx_dy = 1, time = 1, D = 763, 
              inter_var_distance = 2.92, p_r = 0.06, f_rate = 4, n_neurons = 150, Hz = 0.01):
    ## Generate overall simulation space
    
    # Simulation time, sec.
    t = time
    # Field size, um
    w = h = width
    # Depth of field
    depth = depth
    # Intervals in x-, y- directions, um
    dx = dy = dz = dx_dy
    # Steps per side
    nx, ny, nz = int(w/dx), int(h/dy), int(depth/dz)
    # Calculate time step
    dx2, dy2 = dx*dx, dy*dy
    dt = dx2 * dy2 / (2 * D * (dx2 + dy2))
    # Generate simulation space (one snapshot every 10 ms)
    space0 = np.zeros((int(t/Hz), nx, ny, nz))
    # Prep for image of all release sites
    space_ph = np.zeros((nx, ny, nz))
    
    ## Generate firing pattern
    p_r = p_r
    # Number of varicosities
    n_varico = int((width**2*depth)/inter_var_distance)
    # Generate varicosities from random linear distribution
    x_varico = np.random.randint(0, high = (w/dx), size = n_varico)
    y_varico = np.random.randint(0, high = (w/dy), size = n_varico)
    z_varico = np.random.randint(0, high = (depth/dz), size = n_varico)
    
    # Assign neuron identity to terminals
    neuro_identity = np.random.randint(0, high = n_neurons, size = n_varico)
    # Firing pattern of each neuron
    neuron_firing = np.random.poisson(f_rate*dt,(n_neurons,int(t/dt)))
    neuron_firing[neuron_firing > 1] = 1 # avoid multiple release events on top of each other
    
    # Firing pattern of each terminal
    firing = neuron_firing[neuro_identity,:]
    # Add indv release prob of 0.06
    terminal_events = np.where(firing)
    terminal_refraction = np.random.choice(len(terminal_events[0]),
                     int(len(terminal_events[0])*(1-p_r)),
                     replace = False)

    firing[terminal_events[0][terminal_refraction],terminal_events[1][terminal_refraction]] = 0
    # terminal_refraction = np.random.poisson(1-p_r,firing.shape)
    # terminal_refraction[terminal_refraction > 1] = 1 # avoid multiple release events on top of each other
    # terminal_refraction = (terminal_refraction-1)*-1 # flip logic

    return space0, space_ph, firing.T, np.array([x_varico,y_varico, z_varico]), np.array([time, dt, dx_dy, inter_var_distance, Hz])


def sim_dynamics_3D(space0, space_ph, release_sites, firing, var_list, 
                 Q = 3000, uptake_rate = 4*10**-6, Km = 210*10**-9,
                 Ds = 321.7237308146399, ECF = 0.21):
    # print(uptake_rate)
    # print(Q)
    # Extract parameters
    t = var_list[0]
    dt = var_list[1]
    dx_dy = var_list[2]
    Hz = var_list[4]
    
    # DA release per vesicle
    single_vesicle_vol = (4/3*np.pi*(0.025)**3) 
    voxel_volume = (dx_dy)**3 # Volume of single voxel
    single_vesicle_DA = 0.025 * Q/1000 # 0.025 M at Q = 1000
    Q_eff = single_vesicle_vol/voxel_volume * single_vesicle_DA * 1/ECF
    
    
    for i in tqdm(range(int(t/dt)-1)):
        
        # Add release events per time step
        space_ph[release_sites[0,:][np.where(firing[i,:])],
               release_sites[1,:][np.where(firing[i,:])],
               release_sites[2,:][np.where(firing[i,:])]] += Q_eff
        
        # Apply gradient operator to simulate diffusion
        space_ph, u = do_timestep_3D(space_ph, 
                                      uptake_rate, Ds, dt, dx_dy, Km)
        
        # Save snapshot at specified Hz
        if i%int(Hz/dt) == 0:
            space0[int(i/(Hz/dt)),:,:,:] = space_ph
            
        
    return space0


def do_timestep_3D(u0, uptake_rate, Ds, dt, dx_dy, Km):
    u = u0.copy()
    
    # Propagate with forward-difference in time, central-difference in space
    u = u0 + Ds * dt * (
        (np.roll(u0, 1, axis = 0) - \
         2*u0 + \
         np.roll(u0, -1, axis = 0))  /dx_dy**2 
              + \
        (np.roll(u0, 1, axis = 1) - \
         2*u0 + \
         np.roll(u0, -1, axis = 1))  /dx_dy**2
              + \
        (np.roll(u0, 1, axis = 2) - \
          2*u0 + \
          np.roll(u0, -1, axis = 2))  /dx_dy**2)
    
    
    # Simulate reuptake
    u = u - dt*(uptake_rate*u)/(Km + u)
    
    u0 = u.copy()
    return u0, u

#%% Simulate different DS bursts

DS_single_list = np.zeros((100,10))
DS_low_list = np.zeros((100,10))
DS_med_list = np.zeros((100,10))
DS_high_list = np.zeros((100,10))


width = 100
for i in range(1):
    ############## Single
    # # Simulate release sites
    simulation, space_ph, firing, release_sites, var_list = \
            sim_space_neurons_3D(width = 100, depth = 100, dx_dy = 1, time = 1.5, D = 763,
                      inter_var_distance = 25, p_r = 0.06, f_rate = 4, n_neurons = 150, Hz = 0.02)
            
    # Define the area
    
    r_sphere = 5
    
    ROI = (release_sites[0,:] > (width/2 - r_sphere - 0.5)) & (release_sites[0,:] < (width/2 + r_sphere - 0.5)) & \
          (release_sites[1,:] > (width/2 - r_sphere - 0.5)) & (release_sites[1,:] < (width/2 + r_sphere - 0.5))
          
    # Define the burst
    start_time = 0.5 # In seconds
    start_time_dt = int(start_time/var_list[1]) # convert to index
    
    n_ap = 1 # Number of action potentials in a burst
    burst_rate = 1000 # Burst firing rate (Hz)
    burst_p_r = 1 # Release probability per AP during bursts
    
    
    burst_time = int(1/var_list[1]*(n_ap/burst_rate)) # Length of the burst
    AP_freq = n_ap/burst_time # APs per d_t
    
    
    # Generate the burst of firing
    firing[start_time_dt:start_time_dt+burst_time,ROI] =\
        np.random.poisson(AP_freq * burst_p_r, (burst_time, np.sum(ROI)))
    
            
    # Simulate the dynamics
    full_sim_DS_single = sim_dynamics_3D(simulation, space_ph, release_sites, firing, var_list, 
                      Q = 3000, uptake_rate = 6*10**-6, Ds = 321.7237308146399)
    
    ############## Low burst
    # # Simulate release sites
    simulation, space_ph, firing, release_sites, var_list = \
            sim_space_neurons_3D(width = 100, depth = 100, dx_dy = 1, time = 1.5, D = 763,
                      inter_var_distance = 25, p_r = 0.06, f_rate = 4, n_neurons = 150, Hz = 0.02)
            
    # Define the area
    
    r_sphere = 5
    
    ROI = (release_sites[0,:] > (width/2 - r_sphere - 0.5)) & (release_sites[0,:] < (width/2 + r_sphere - 0.5)) & \
          (release_sites[1,:] > (width/2 - r_sphere - 0.5)) & (release_sites[1,:] < (width/2 + r_sphere - 0.5))
          
    # Define the burst
    start_time = 0.5 # In seconds
    start_time_dt = int(start_time/var_list[1]) # convert to index
    
    n_ap = 3 # Number of action potentials in a burst
    burst_rate = 10 # Burst firing rate (Hz)
    burst_p_r = 1 # Release probability per AP during bursts
    
    
    burst_time = int(1/var_list[1]*(n_ap/burst_rate)) # Length of the burst
    AP_freq = n_ap/burst_time # APs per d_t
    
    
    # Generate the burst of firing
    firing[start_time_dt:start_time_dt+burst_time,ROI] =\
        np.random.poisson(AP_freq * burst_p_r, (burst_time, np.sum(ROI)))
    
            
    # Simulate the dynamics
    full_sim_DS_low = sim_dynamics_3D(simulation, space_ph, release_sites, firing, var_list, 
                      Q = 3000, uptake_rate = 6*10**-6, Ds = 321.7237308146399)
    
    
    ############## Med burst
    # # Simulate release sites
    simulation, space_ph, firing, release_sites, var_list = \
            sim_space_neurons_3D(width = 100, depth = 100, dx_dy = 1, time = 1.5, D = 763,
                      inter_var_distance = 25, p_r = 0.06, f_rate = 4, n_neurons = 150, Hz = 0.02)
            
    # Define the area
    
    r_sphere = 5
    
    ROI = (release_sites[0,:] > (width/2 - r_sphere - 0.5)) & (release_sites[0,:] < (width/2 + r_sphere - 0.5)) & \
          (release_sites[1,:] > (width/2 - r_sphere - 0.5)) & (release_sites[1,:] < (width/2 + r_sphere - 0.5))
          
    # Define the burst
    start_time = 0.5 # In seconds
    start_time_dt = int(start_time/var_list[1]) # convert to index
    
    n_ap = 6 # Number of action potentials in a burst
    burst_rate = 20 # Burst firing rate (Hz)
    burst_p_r = 1 # Release probability per AP during bursts
    
    
    burst_time = int(1/var_list[1]*(n_ap/burst_rate)) # Length of the burst
    AP_freq = n_ap/burst_time # APs per d_t
    
    
    # Generate the burst of firing
    firing[start_time_dt:start_time_dt+burst_time,ROI] =\
        np.random.poisson(AP_freq * burst_p_r, (burst_time, np.sum(ROI)))
    
            
    # Simulate the dynamics
    full_sim_DS_med = sim_dynamics_3D(simulation, space_ph, release_sites, firing, var_list, 
                      Q = 3000, uptake_rate = 6*10**-6, Ds = 321.7237308146399)
    
    
    ############## High burst
    # # Simulate release sites
    simulation, space_ph, firing, release_sites, var_list = \
            sim_space_neurons_3D(width = 100, depth = 100, dx_dy = 1, time = 1.5, D = 763,
                      inter_var_distance = 25, p_r = 0.06, f_rate = 4, n_neurons = 150, Hz = 0.02)
            
    # Define the area
    
    r_sphere = 5
    
    ROI = (release_sites[0,:] > (width/2 - r_sphere - 0.5)) & (release_sites[0,:] < (width/2 + r_sphere - 0.5)) & \
          (release_sites[1,:] > (width/2 - r_sphere - 0.5)) & (release_sites[1,:] < (width/2 + r_sphere - 0.5))
          
    # Define the burst
    start_time = 0.5 # In seconds
    start_time_dt = int(start_time/var_list[1]) # convert to index
    
    n_ap = 12 # Number of action potentials in a burst
    burst_rate = 40 # Burst firing rate (Hz)
    burst_p_r = 1 # Release probability per AP during bursts
    
    
    burst_time = int(1/var_list[1]*(n_ap/burst_rate)) # Length of the burst
    AP_freq = n_ap/burst_time # APs per d_t
    
    # Generate the burst of firing
    firing[start_time_dt:start_time_dt+burst_time,ROI] =\
        np.random.poisson(AP_freq * burst_p_r, (burst_time, np.sum(ROI)))
    
            
    # Simulate the dynamics
    full_sim_DS_high = sim_dynamics_3D(simulation, space_ph, release_sites, firing, var_list, 
                      Q = 3000, uptake_rate = 6*10**-6, Ds = 321.7237308146399)
    
    DS_single_list[:,i] = np.max(np.log10(np.mean(full_sim_DS_single[25:55,:,50,:], axis = 2)), axis = 0)
    DS_low_list[:,i] = np.max(np.log10(np.mean(full_sim_DS_low[25:55,:,50,:], axis = 2)), axis = 0)
    DS_med_list[:,i] = np.max(np.log10(np.mean(full_sim_DS_med[25:55,:,50,:], axis = 2)), axis = 0)
    DS_high_list[:,i] = np.max(np.log10(np.mean(full_sim_DS_high[25:55,:,50,:], axis = 2)), axis = 0)
#%% Figure of spillover 

fig, axes = plt.subplots(3,3, figsize = (3.1,2.5), dpi = 400, gridspec_kw={"height_ratios":[0.3,1,1]})
axes[0,0].set_title("3 APs/10 Hz", fontsize = 10, color = "cadetblue")
axes[0,1].set_title("6 APs/20 Hz", fontsize = 10, color = "royalblue")
axes[0,2].set_title("12 APs/40 Hz", fontsize = 10, color = "darkblue")
axes[1,0].set_ylabel("End of burst")
axes[2,0].set_ylabel("+ 100 ms")


axes[0,0].plot(np.mean(full_sim_DS_low[15:70,45:55,45:55,50], axis = (1,2))*10**9, lw = 0.8, color = "k")
axes[0,1].plot(np.mean(full_sim_DS_med[15:70,45:55,45:55,50], axis = (1,2))*10**9, lw = 0.8, color = "k")
axes[0,2].plot(np.mean(full_sim_DS_high[15:70,45:55,45:55,50], axis = (1,2))*10**9, lw = 0.8, color = "k")

color_list = ["cadetblue", "royalblue", "darkblue"]
no_bursts = [3,6,12]

for i in range(3):
    axes[0,i].plot([0,54],[-500,-500], lw = 0.8, clip_on = False, color = color_list[i])
    bursts =  np.linspace(10,24,no_bursts[i])
    
    axes[0,i].fill_between([10.5,24],[-250,-250],[-500,-500], clip_on = False, color = color_list[i])
    # for j in range(len(bursts)):
    #     axes[0,i].plot([bursts[j],bursts[j]], [-470,-250], lw = 0.8, color = color_list[i], clip_on = False)

for i in range(3):
    axes.flatten()[i].set_ylim(-100,1800)
    axes.flatten()[i].spines["top"].set_visible(False)
    axes.flatten()[i].spines["right"].set_visible(False)
    axes.flatten()[i].spines["left"].set_visible(False)
    axes.flatten()[i].spines["bottom"].set_visible(False)

# axes[0,0].text(-1,850, "0.5 \u00B5M", fontsize = 6, rotation = 90, ha = "right", va = "center")   
axes[0,0].plot([0,0], [1000,1500], lw = 0.8, color = "k")
axes[0,0].plot([0,10], [1500,1500], lw = 0.8, color = "k")


axes[1,0].imshow(np.log10(full_sim_DS_low[39,:,:,50]), vmin = -8.5, vmax = -6.5, cmap = "magma")
axes[2,0].imshow(np.log10(full_sim_DS_low[45,:,:,50]), vmin = -8.5, vmax = -6.5, cmap = "magma")

axes[1,1].imshow(np.log10(full_sim_DS_med[39,:,:,50]), vmin = -8.5, vmax = -6.5, cmap = "magma")
# axes[1,1].scatter(48.5,48.5, color = "k", marker = "x", s = 3, lw = 0.5)
axes[2,1].imshow(np.log10(full_sim_DS_med[45,:,:,50]), vmin = -8.5, vmax = -6.5, cmap = "magma")
# axes[2,1].scatter(48.5,48.5, color = "k", marker = "x", s = 3, lw = 0.5)

axes[1,2].imshow(np.log10(full_sim_DS_high[39,:,:,50]), vmin = -8.5, vmax = -6.5, cmap = "magma")
axes[2,2].imshow(np.log10(full_sim_DS_high[45,:,:,50]), vmin = -8.5, vmax = -6.5, cmap = "magma")

for i in range(9):
    if i > 2:
        # axes.flatten()[i].plot(np.sin(np.linspace(-np.pi,np.pi,100))*5+49.5,
        #                        np.cos(np.linspace(-np.pi,np.pi,100))*5+49.5,
        #                        color = "k", lw = .5, ls = "-", zorder = 10)
        axes.flatten()[i].plot([44,54],
                               [44,44],
                               color = "k", lw = .5, ls = "-", zorder = 10)
        axes.flatten()[i].plot([44,54],
                               [54,54],
                               color = "k", lw = .5, ls = "-", zorder = 10)
        axes.flatten()[i].plot([44,44],
                               [44,54],
                               color = "k", lw = .5, ls = "-", zorder = 10)
        axes.flatten()[i].plot([54,54],
                               [44,54],
                               color = "k", lw = .5, ls = "-", zorder = 10)
        # if i < 6:
            # axes.flatten()[i].plot([39.5,59.5],[49.5,49.5], lw = 0.5, color = "k", zorder = 10)
    axes.flatten()[i].set_xticks([])
    axes.flatten()[i].set_yticks([])


axes[2,2].annotate("20 \u00B5m",(92,84), color = "w", fontsize = 8, 
                   weight='normal', ha = "right", )
axes[2,2].plot([70,90],[92,92], lw = 1.5, color = "w", zorder = 10)

fig.tight_layout(h_pad = 0.8, w_pad = 0.7)
