# Supplementary material for: Computational modelling identifies key determinants of subregion-specific dopamine dynamics in the striatum
Source: eLife. 2026 Jan 23;14:RP105214. doi: 10.7554/eLife.105214 (PMC12829992; doi:10.7554/eLife.105214)
Supplement: Figure 2—source code 1. [file elife-105214-fig2-code1.zip]

Archive with 1 entries (1 files):
- eLife-VOR-RA-2024-105214/Figure 2source code 1  Fig 2af.py
